# Supplementary material for: Bovine mastitis epidemiology: Prevalence, risk factors, control program gaps and biosecurity recommendations to improve animal health in the Rwandan smallholder dairy farms
Source: PLoS One. 2026 Mar 6;21(3):e0329250. doi: 10.1371/journal.pone.0329250 (PMC12965528; doi:10.1371/journal.pone.0329250)
Supplement: S1 Dataset — (XLSX) [file pone.0329250.s001.xlsx]

## Sheet: Mastitis and associated factors
Subclinical	Milking_technique	Calf_suckling	Keep_Teats_Sucklking	Do you sell your milk at an MCP/MCC	What containers are used to handle milk or milking.	Milking_time	Do you milk cows when you are suffering from contagious diseases like diarrhea or typhoid?	Water_on_farm	Udder_preparation	Do you dry/clean the udder with a tower or cloth before milking?	Milkers_preparation	Who cleans milking utensils/equipment?	How do you clean milking utensils/equipment?	Do you check for mastitis before milking (Teat striping)?	Frequency_SCM_screening	Do you treat mastitic cows?	Who usually treats the animal (administer the medicine) for mastitis?	Did/do you get a prescription from the veterinarian? 1. Yes….2. No….	Antibiotic_Milk_Use	Pre_teat_dipping	Post_teat_dipping	Practice_of_dry_cow_therapy	Cowshed_Presence	Does your household have compost	Within the year, has your cattle experienced injury including cuts/lacerations/punctures, bruises, bone fractures, muscle strains/sprains, etc.?	Farm_records_keeping	If zero grazing, is the milking area separate from other rearing areas?	If zero grazing, is there adequate lighting in the milking shed?	Slope_and_draining_milking_area	Frequency_of_bedding_change	If open grazing, is the milking area separate from the grazing areas?	Time_to_lay_down_after_milking	Are private veterinarians available at any time you seek them?	Are public veterinarians (e.g., sector or district) available at any time you seek them?	Do you have access to training?	Molasses_use	Frequency of spraying	Presence_of_other_diseases
1	1	1	1	1	1	1	2	2	1	1	1	2	1	1	4	1	2	1	2	2	2	2	1	1	2	2	1	2	2	3		4	2	2	1	2	3	2
1	1	1	1	2	2	2	2	1	4	1	4	2	4	2	3	1	1	1	2	2	2	2			2	2					1	2	1	2	2	2	2	2
1	1	1	1	2	2	2	2	2	1	2	4	2	4	2	4	2	2	2	2	2	2	2			2	2					1	3	1	2	1	2	3	2
1	1	1	1	2	2	2	2	2	1	2	1	2	1	2	4	1	2	2	4	2	2	2			2	2					1	2	2	2	1	2	3	2
1	1	1	1	1	1	1	1	2	1	2	4	2	4	1	3	1	2	2	4	2	2	2	2	2	1	2	1	1	2	4		4	2	2	2	2	3	1
2	1	1	1	2	1	1	2	2	4	2	2	2	2	1	4	2	2	2	1	2	2	2			2	2					1	3	2	1	2	2	1	1
2	2	1	1	1	1	1	2	1	1	2	4	2	4	1	4	1	1	2	1	2	2	2			2	2					1	2	1	2	2	1	3	2
2	1	1	1	2	2	2	2	2	1	2	1	4	1	1	4	1	2	1	4	2	2	2			2	2					2	4	1	2	2	2	1	2
2	1	1	2	1	1	1	2	2	1	2	4	2	4	2	4	1	1	2	4	2	2	1			2	2					1	4	1	2	1	2	3	1
2	2	2	2	1	1	1	2	2	1	2	1	2	1	1	4	1	1	2	4	2	2	2			2	1					1	2	2	1	2	2	2	1
2	1	1	1	2	2	2	2	1	1	2	4	2	4	2	4	2	2	2	1	2	2	2			2	2					1	4	1	1	2	2	3	1
2	1	1	1	2	1	1	2	1	1	2	4	4	4	1	4	2	1	2	1	2	1	2			2	2					1	3	1	1	1	1	2	1
2	1	1	1	2	1	1	1	2	2	2	3	1	3	2	4	2	2	2	1	2	2	2			2	2					1	2	1	2	1	2	2	1
2	1	1	1	2	2	2	2	2	4	2	4	4	4	2	4	2	1	1	1	1	1	1			2	2					1	3	2	1	1	2	2	1
1	1	2	1	2	2	2	2	2	4	2	4	2	4	1	1	1	2	2	4	2	2	2			2	2					1	4	1	2	2	2	2	1
2	1	1	1	2	2	2	2	2	2	1	4	2	4	1	3	1	1	2	2	2	2	2			2	2					1	3	1	1	2	2	3	2
2	1	1	1	2	1	1	2	2	1	2	4	2	4	2	4	2	2	2	1	2	2	2			2	2					1	2	2	1	2	2	2	1
2	1	1	1	2	2	2	2	1	2	2	4	2	4	2	4	2	2	2	1	2	2	2			2	2					1	2	2	1	2	1	2	1
1	1	1	1	2	2	2	2	1	1	2	4	2	4	1	3	2	2	1	1	2	2	2			2	2					2	4	1	2	2	2	3	1
1	1	1	1	1	2	2	2	2	2	1	4	4	4	1	2	2	2	2	1	2	1	1			2	2					1	4	1	1	1	2	2	2
2	1	1	1	2	1	1	1	1	2	2	3	2	3	1	3	2	2	2	5	2	2	2			2	2					1	2	2	2	2	2	1	2
1	1	1	1	1	3	3	1	1	2	2	4	4	4	1	1	2	2	2	1	2	2	2	2	2	2	2	1	1	2	4		3	1	2	2	2	1	2
2	1	1	1	1	1	1	1	2	2	2	4	3	4	1	4	2	2	2	1	1	2	1			2	2					1	4	1	1	2	1	3	2
1	1	1	2	1	1	1	1	2	4	2	2	2	2	1	4	2	2	2	5	2	2	2			2	2					1	2	2	2	2	2	2	2
1	1	1	1	2	1	1	1	2	1	2	4	2	4	1	4	2	2	1	1	2	2	2	2	2	2	2	1	2	2	4		3	1	2	2	2	3	1
2	1	1	1	2	1	1	2	1	1	2	4	2	4	1	4	2	2	2	5	2	1	2			2	2					1	2	2	1	2	1	3	1
1	1	1	1	2	1	1	2	2	1	2	2	1	3	2	4	2	2	1	5	2	2	2			2	1					1	3	1	2	2	1	2	2
1	1	1	1	2	1	1	2	2	1	2	2	2	2	1	4	1	1	2	4	2	2	2			2	2					1	4	1	1	2	2	2	2
2	1	2	1	1	1	1	2	1	1	2	2	2	2	1	4	1	2	2	4	2	2	2			2	2					1	4	2	2	2	2	3	2
2	1	1	1	1	2	2	2	1	1	2	2	4	2	1	4	1	1	1	4	2	1	1			2	1					1	4	1	1	2	1	2	1
2	1	1	1	1	1	1	2	1	4	2	2	2	4	1	4	2	2	2	1	2	2	2			2	1					1	2	1	2	2	2	2	1
1	1	1	1	2	1	1	2	2	2	2	1	4	1	2	4	2	1	2	1	2	2	2			1	2					1	3	2	1	2	2	2	2
2	1	1	1	2	1	1	2	1	1	2	4	2	4	2	4	2	2	2	1	1	2	2			2	2					1	3	1	1	2	2	3	1
2	1	1	1	1	1	1	2	1	1	2	4	2	4	2	2	1	2	2	4	2	2	1			2	2					1	4	1	2	2	2	3	1
2	1	2	1	1	1	1	2	1	1	2	1	2	1	2	3	1	2	2	2	2	1	2	2	2	2	2	1	1	1	4		2	1	2	2	2	1	2
2	1	1	1	1	1	1	2	1	1	2	4	2	4	1	3	1	1	2	2	2	2	2			2	2					1	4	2	2	1	2	1	2
2	1	1	1	1	1	1	2	1	1	2	4	2	4	1	3	1	2	2	4	2	2	2	1	2	2	1	1	1	1	3		3	2	2	2	2	2	1
2	1	1	1	1	1	1	2	1	1	1	4	2	4	1	1	2	2	2	4	2	2	1			2	1					1	4	1	1	2	2	3	2
2	1	1	1	1	1	1	2	1	2	1	1	2	1	1	2	1	2	2	2	2	1	2			2	2					2	2	2	2	2	2	2	1
2	1	1	1	1	1	1	2	1	1	1	3	2	3	1	3	1	2	1	4	2	1	2			2	2					1	3	1	1	2	2	1	2
2	1	1	1	1	1	1	2	1	2	1	4	2	4	1	3	1	1	2	4	2	1	2			2	2					1	4	2	2	1	2	3	2
2	1	1	1	1	1	1	2	1	2	2	1	2	1	1	3	1	2	2	4	2	1	2			2	2					1	2	1	2	2	2	2	1
1	1	1	1	1	1	1	2	2	1	2	4	4	4	1	2	1	2	1	2	2	1	2			2	2					1	4	2	2	2	2	2	1
1	1	1	1	1	1	1	2	1	2	2	4	4	4	1	2	1	2	2	2	2	2	2	2	2	2	2	1	1	1	4		3	1	2	2	2	2	1
1	2	1	1	1	1	1	2	2	1	1	3	2	3	1	3	1	1	2	2	2	2	1			2	2					1	3	1	2	1	2	3	2
1	1	1	1	1	1	1	2	1	1	1	4	2	4	1	1	1	2	2	4	2	2	2			2	2					1	1	2	2	2	2	3	1
1	1	1	1	1	1	1	2	1	1	2	4	2	4	1	2	1	2	2	4	2	2	2			2	2					1	2	2	2	2	2	1	2
2	1	2	1	1	1	1	2	1	1	2	4	2	4	1	2	1	2	2	1	2	2	1			2	1					1	3	2	1	1	2	1	2
1	1	1	1	2	1	1	2	1	1	2	1	2	1	1	3	1	2	2	4	2	2	2			2	2					1	2	1	2	2	2	1	2
1	1	1	1	2	1	1	2	2	1	2	4	4	4	1	3	1	1	2	4	2	2	2			2	2					1	3	1	2	1	2	2	1
1	1	1	1	2	1	1	2	1	1	2	4	4	4	1	3	1	1	2	4	2	2	2			2	2					1	2	1	2	2	1	1	2
1	1	1	1	2	1	1	2	1	2	2	2	2	2	1	2	1	2	2	4	2	2	2	2	2	2	2	1	1	2	4		1	2	1	2	2	3	2
2	2	1	1	2	1	1	2	1	1	2	2	2	2	1	1	1	1	2	4	2	2	2			2	2					1	3	1	1	1	2	2	2
2	1	1	1	2	1	1	2	1	1	2	2	2	2	1	3	1	2	2	1	2	2	2			2	2					1	3	1	1	1	2	1	2
1	1	1	1	2	1	1	2	1	1	2	4	2	4	1	3	1	1	2	4	2	2	2			2	2					1	2	1	2	2	2	2	2
2	1	1	1	2	1	1	2	1	2	2	3	2	3	1	3	2	2	2	4	2	1	2	2	2	2	1	1	1	1	4		2	2	1	2	2	1	2
2	1	1	1	2	1	1	2	1	1	2	4	2	4	1	2	1	1	1	4	2	1	2			2	1					1	4	1	2	2	2	1	2
2	1	1	1	2	1	1	2	1	3	2	1	2	1	1	3	1	2	2	4	2	1	2			2	2					1	3	1	1	1	2	1	2
2	1	1	1	2	1	1	2	1	1	2	4	2	4	1	3	1	2	1	4	2	1	2			2	2					1	2	2	1	1	2	1	2
2	1	1	1	2	1	1	2	1	1	2	4	2	4	1	3	1	2	2	4	2	1	2	2	2	2	1	1	1	1	3		3	2	1	2	2	2	1
2	1	1	1	2	1	1	2	1	1	2	3	2	3	1	3	1	1	2	4	2	1	2			2	2					1	4	1	2	2	2	2	2
2	1	1	1	2	2	2	2	1	2	2	4	3	4	1	2	1	2	2	4	2	1	2			2	2					1	2	1	1	2	2	1	2
1	1	1	1	2	2	2	2	2	1	2	4	4	4	1	3	1	2	2	2	2	2	2			2	2					1	2	2	2	2	2	1	2
1	1	1	1	2	2	2	2	2	2	2	4	4	4	1	1	1	2	1	4	2	1	1			2	2					1	3	1	2	1	2	3	2
1	1	1	1	2	1	1	2	1	1	2	1	4	1	1	3	1	2	2	4	2	2	2			2	2					1	2	1	1	1	2	1	2
1	1	1	1	2	1	1	2	2	1	1	4	4	4	1	2	2	2	2	2	2	2	2	1	1	2	2	1	1	2	3		4	2	2	2	1	2	1
2	1	1	1	2	1	1	2	1	1	1	4	4	4	1	3	1	1	2	4	2	1	2			2	1					1	1	1	2	2	2	1	2
1	1	1	2	2	1	1	2	1	1	1	2	4	2	1	3	1	2	1	2	2	2	2			2	2					1	2	2	1	2	2	1	2
2	1	1	1	2	1	1	2	1	2	2	4	4	4	1	3	1	2	2	2	2	1	2			2	1					1	3	1	2	2	2	1	2
2	1	1	1	2	1	1	2	1	2	2	4	4	4	1	1	1	2	2	1	2	1	2	2	2	2	2	1	1	1	2		2	1	1	1	2	1	2
1	1	1	1	2	1	1	2	1	1	2	1	4	1	1	2	1	2	2	4	2	1	2			2	2					1	1	2	2	2	2	3	1
1	1	1	1	2	1	1	2	1	1	2	4	4	4	1	3	1	2	2	4	2	2	2			2	2					1	2	1	1	1	2	2	1
1	1	1	1	2	1	1	2	2	1	2	4	1	4	1	3	1	2	2	4	2	2	2			2	2					1	2	1	2	2	2	2	1
1	1	1	1	2	1	1	2	2	2	2	4	4	3	1	3	1	1	2	4	2	1	2			2	2					1	3	2	1	1	2	3	1
1	1	2	1	2	1	1	2	1	1	2	4	4	4	1	3	1	1	2	4	2	2	2	2	2	2	2	1	1	2	4		2	1	1	1	2	2	1
2	1	1	1	2	1	1	2	1	1	2	4	2	4	1	2	1	2	2	4	2	1	2			2	2					1	3	1	2	2	2	2	1
2	1	1	1	2	1	1	1	1	4	2	4	2	4	2	4	1	1	2	2	2	2	2			2	2					1	4	1	2	2	2	2	1
2	1	1	1	2	1	1	2	1	1	2	2	4	3	2	4	2	2	2	2	2	2	2			2	2					1	2	2	2	2	2	2	1
1	1	1	1	2	1	1	2	2	2	2	4	3	4	2	4	2	1	2	1	2	2	2	2	2	2	2	2	2	2	4		1	2	2	1	2	2	1
1	1	1	1	2	1	1	2	1	1	2	4	4	4	2	4	2	2	2	1	2	2	2			2	2					1	3	1	1	2	1	2	1
1	1	1	1	2	2	2	2	1	1	2	4	4	4	1	4	2	1	1	1	2	2	2			2	2					1	2	2	2	2	2	3	1
2	1	2	1	2	2	2	2	1	4	2	1	2	1	1	4	2	2	2	1	2	2	2			2	2					1	3	1	1	2	2	2	1
1	1	1	1	2	2	2	2	2	1	1	4	2	4	1	4	2	2	2	4	2	2	1			2	2					1	2	2	2	2	2	2	1
2	1	1	2	2	2	2	2	1	1	1	3	2	3	1	4	2	2	2	1	2	2	2	1	2	2	2	2	2	1	4		4	1	2	1	2	2	1
1	1	1	1	2	1	1	2	2	1	2	4	2	4	1	4	1	2	2	2	2	2	2			2	2					1	1	2	2	1	2	2	1
2	1	1	1	1	2	2	2	2	1	2	4	2	4	1	4	1	2	2	2	2	2	2			2	2					1	2	1	2	2	2	2	1
1	1	1	1	2	2	2	2	2	4	2	1	4	1	2	4	2	2	2	5	2	2	2			2	1					1	3	1	2	2	2	2	1
2	1	1	1	2	1	1	2	2	4	2	4	2	4	2	4	2	2	1	4	2	2	2	2	2	2	1	2	2	1	4		2	2	2	2	2	2	1
1	1	1	1	2	2	2	2	2	1	2	3	2	3	2	4	2	2	2	1	2	2	2			2	2					1	4	2	2	1	2	2	1
1	1	1	1	1	2	2	2	2	1	2	4	4	4	2	4	2	2	2	1	2	2	2			2	2					1	2	2	1	2	2	3	1
2	1	1	1	1	2	2	2	2	1	2	2	2	2	2	4	2	3	2	1	2	2	2			2	1					1	3	1	2	2	2	2	1
2	1	1	1	1	1	1	1	1	4	1	4	4	4	1	4	1	2	2	1	2	2	2			2	2					1	2	1	2	1	2	2	1
2	1	1	1	2	1	1	2	2	2	2	4	4	4	2	4	2	2	2	1	2	2	2			1	2					1	1	1	2	2	2	2	1
1	1	1	1	1	2	2	1	2	4	2	2	2	2	2	4	1	2	2	4	2	2	2			1	2					1	2	2	1	2	2	2	1
2	1	1	1	1	1	1	2	2	1	2	1	4	1	2	4	2	2	2	1	2	2	2	2	2	2	1	2	2	1	2		3	1	1	1	2	2	1
2	1	1	1	2	1	1	2	2	1	2	4	4	4	2	3	2	2	2	1	2	2	2			2	2					1	2	1	1	2	2	2	1
2	1	1	1	2	1	1	2	2	2	2	4	3	4	2	4	2	2	2	1	2	2	2			2	2					1	2	1	2	2	2	2	1
2	1	1	1	2	1	1	2	2	1	2	3	4	3	2	4	2	2	2	1	2	2	2			1	1					1	4	2	1	1	2	2	1
2	2	2	2	2	1	1	2	2	1	2	4	4	4	2	3	2	1	2	1	2	2	2			2	1					1	3	1	2	2	2	2	1
1	1	1	1	1	1	1	2	2	1	2	4	2	4	2	4	2	1	2	4	2	2	2			2	2					1	2	1	1	2	2	2	1
2	1	1	1	2	1	1	2	2	1	2	2	4	2	2	4	2	2	2	5	2	2	2			2	2					1	4	2	1	2	2	2	1
1	1	1	1	2	1	1	2	2	1	2	4	4	4	2	4	2	1	2	5	2	2	2	2	2	2	2	2	2	2	4		2	2	1	1	2	2	1
2	1	1	1	2	1	1	2	2	1	2	4	4	4	2	4	2	2	2	1	2	2	2			2	2					1	3	1	2	2	2	2	1
2	1	1	1	2	1	1	2	2	1	1	3	4	3	2	4	2	1	2	4	2	2	2	1	1	2	1	2	2	1	3		3	1	1	2	2	2	1
2	1	1	1	1	1	1	2	1	1	1	4	3	4	2	4	2	2	2	3	2	2	2			2	1					1	2	2	2	2	2	1	2
2	2	1	1	2	1	1	2	2	1	2	4	4	4	2	4	2	1	1	1	2	2	2			2	1					1	1	1	2	1	2	2	1
1	1	1	1	2	1	1	2	2	1	2	2	4	2	2	3	2	2	2	1	2	2	2			2	2					1	4	1	1	2	2	3	1
2	1	2	1	2	1	1	2	2	1	2	4	4	4	2	4	2	2	2	1	2	2	2			2	2					1	3	2	2	2	2	2	1
1	1	1	1	2	1	1	2	2	1	2	1	4	1	2	4	2	2	2	5	2	2	2	2	2	2	2	2	2	2	3		2	1	2	2	2	2	1
2	1	1	1	2	1	1	2	2	1	2	4	4	4	2	4	2	2	2	2	2	2	2			2	1					1	3	2	1	1	2	2	1
1	1	1	1	2	1	1	2	2	1	2	4	4	4	2	4	2	2	2	5	2	2	2			2	2					1	2	1	2	2	2	2	1
1	1	1	1	2	1	1	2	2	1	2	4	3	4	2	4	2	2	2	1	2	2	2			2	1					1	3	1	1	2	2	2	1
1	1	1	1	2	1	1	2	2	1	2	4	1	3	2	4	2	2	1	1	2	2	2			2	2					1	2	2	2	1	2	2	1
2	1	1	1	2	1	1	2	2	1	2	4	4	4	2	2	2	2	2	1	2	2	2	2	2	2	1	2	2	2	3		1	1	1	2	2	2	1
2	1	1	1	2	1	1	2	1	1	2	1	4	1	2	4	1	2	2	4	2	2	2			2	2					1	2	1	2	2	2	2	1
2	1	1	1	1	1	1	2	1	4	2	4	2	4	1	3	1	2	2	4	2	2	2			1	2					1	3	2	1	1	2	2	1
2	1	1	1	1	1	1	2	1	4	1	3	2	3	1	3	1	2	2	4	2	2	2			2	2					1	3	1	1	2	2	2	1
2	1	1	1	2	1	1	2	1	1	2	4	2	4	1	1	1	2	2	4	2	2	2	2	2	2	1	1	1	1	4		4	1	2	1	2	2	1
1	1	1	1	2	1	1	2	1	4	2	1	2	1	2	4	2	2	2	1	2	2	2	2	2	2	2	1	1	2	4		2	1	2	2	2	3	1
1	1	1	1	1	1	1	2	1	1	2	4	4	4	1	3	2	2	2	1	2	2	2			2	2					1	3	2	2	2	2	2	1
1	1	1	1	2	1	1	2	1	4	2	4	2	4	2	4	2	2	2	1	2	2	2			2	2					1	3	2	2	1	2	2	1
2	1	1	1	2	1	1	2	1	4	2	2	2	4	2	4	2	2	2	1	2	2	2			2	2					1	2	1	1	2	2	2	1
1	1	1	2	2	1	1	2	2	4	2	4	2	4	1	2	2	1	2	1	2	2	2			2	1					1	4	2	2	1	2	2	1
1	1	1	1	2	1	1	2	1	1	2	2	3	2	2	4	1	1	2	4	2	2	2			2	1					1	2	1	1	2	2	3	1
2	1	1	1	2	1	1	2	1	1	2	4	4	4	2	4	1	2	2	4	2	2	2			2	2					1	3	2	2	2	2	2	1
2	1	1	1	1	1	1	2	1	4	2	4	4	4	2	3	1	1	2	4	2	2	2			2	1					1	4	1	2	2	2	2	1
1	1	1	1	1	1	1	2	1	4	2	4	4	3	1	3	2	2	2	1	2	2	2			2	2					1	2	2	2	2	2	2	1
2	1	1	1	2	1	1	2	1	3	2	4	4	4	1	3	1	1	2	4	2	2	2	2	2	2	2	1	1	1	2		2	1	2	1	2	2	1
2	1	1	1	1	1	1	2	1	4	2	4	4	4	1	2	2	2	2	4	2	2	2			2	1					1	1	1	2	2	2	2	1
1	1	1	1	2	1	1	2	2	4	2	1	4	1	2	4	2	1	1	1	2	2	2			2	2					1	3	2	2	2	2	1	2
2	1	1	2	2	1	1	2	2	4	2	4	4	4	2	4	2	2	2	1	2	2	2			2	2					1	2	2	2	2	2	1	2
1	1	1	1	2	1	1	2	2	4	2	4	3	4	2	4	2	2	2	5	2	2	2			2	2					1	4	2	1	1	2	1	2
2	1	1	1	2	1	1	2	1	4	1	3	2	3	1	3	1	2	2	4	2	2	2	1	2	2	1	2	1	1	4		1	1	2	2	2	2	1
1	1	1	1	1	1	1	2	2	4	1	4	2	4	1	2	1	2	2	2	2	2	2			2	2					1	2	1	2	2	2	2	1
1	1	1	1	2	1	1	2	1	1	2	4	4	4	1	3	1	2	2	2	2	2	2			2	2					1	4	1	2	2	2	3	1
2	1	1	1	1	1	1	2	1	4	2	1	2	1	2	3	1	2	2	4	2	2	2	2	2	2	2	1	2	2	1		3	2	1	1	2	2	1
1	1	1	1	2	1	1	2	1	4	2	4	4	4	1	4	2	2	1	1	2	2	2			2	2					1	2	1	1	2	2	2	1
1	1	1	1	2	1	1	2	2	1	2	2	1	2	2	4	2	2	2	1	2	2	2	2	2	2	2	2	2	2	4		2	1	1	2	2	2	2
2	1	1	1	2	1	1	2	1	1	2	4	2	4	2	4	2	2	2	1	2	2	2			2	1					2	4	1	2	1	2	2	1
2	1	1	1	2	1	1	2	1	3	2	2	2	2	1	2	1	2	2	4	2	2	2			2	2					1	2	2	1	2	2	2	1
1	1	1	1	2	1	1	2	1	4	2	2	2	2	2	4	2	2	2	1	2	2	2			2	2					1	3	1	2	2	2	3	1
1	1	1	1	1	1	1	2	1	4	2	2	4	3	2	4	2	2	2	1	2	2	2			2	2					1	2	1	1	1	2	2	1
2	1	1	1	1	1	1	2	1	4	2	4	2	4	1	3	1	2	2	2	2	2	2	2	2	2	2	1	1	1	4		3	2	1	2	2	2	1
2	1	1	1	2	1	1	2	2	1	2	1	4	1	2	4	2	2	2	2	2	2	2			1	2					2	2	2	1	2	2	1	2
1	1	1	1	2	1	1	2	2	4	2	4	4	4	2	4	2	2	2	2	2	2	2			2	2					2	2	1	2	1	2	3	2
1	1	1	2	2	1	1	2	2	4	2	3	4	3	2	4	2	2	2	1	2	2	2			2	2					1	1	1	1	2	2	1	2
1	1	1	1	2	1	1	2	2	4	2	4	4	4	2	4	2	1	2	5	2	2	2	2	2	2	2	2	1	2	4		2	2	2	2	2	1	2
2	1	1	1	2	1	1	2	2	4	2	4	4	4	2	4	2	1	2	2	2	2	1			2	2					1	3	1	2	2	2	1	2
1	1	1	1	2	1	1	2	2	4	2	1	1	1	2	4	2	2	2	5	2	2	2			1	2					1	2	1	1	1	2	3	2
2	1	1	1	2	1	1	2	2	4	2	2	4	2	2	4	2	1	2	1	2	2	2	1	2	2	2	2	2	1	4		2	2	2	2	2	1	2
2	1	1	1	2	1	1	2	2	4	1	2	3	2	2	4	2	2	2	1	2	2	2			2	2					1	2	1	2	1	2	1	2
2	1	1	2	2	1	1	2	1	4	2	4	4	4	2	4	2	2	1	4	2	2	2	2	2	2	2	1	1	1	2		3	2	1	2	2	1	2
2	1	1	1	2	3	2	2	1	4	2	4	4	4	2	4	2	2	2	1	2	2	2	2	2	2	2	1	1	1	4		2	1	2	2	2	1	2
1	1	1	1	2	3	3	2	2	4	2	4	4	3	2	4	2	2	2	1	2	2	2	2	2	2	2	1	1	2	4		4	1	1	2	2	1	2
1	1	1	1	2	1	1	2	2	4	2	2	4	4	2	4	2	2	2	3	2	2	2			1	2					1	2	2	2	1	2	1	2
2	1	1	1	2	1	1	2	1	4	2	4	2	4	1	1	1	2	1	4	2	2	2			2	2					2	3	1	1	2	2	2	1
1	1	1	1	1	1	1	2	2	1	1	1	2	1	1	4	1	2	2	4	2	2	2	2	2	2	2	1	1	2	3		3	1	2	2	2	3	1
2	1	1	1	1	1	1	2	1	1	1	4	2	4	1	4	1	2	2	4	2	2	2			2	1					1	2	2	1	1	2	2	1
2	1	1	1	1	1	1	2	1	2	2	4	4	4	1	4	1	1	2	4	2	2	2			2	1					1	4	1	1	2	2	2	1
2	1	1	1	1	1	1	2	1	1	2	2	4	2	1	4	1	1	2	1	2	2	2	2	2	2	2	1	1	1	3		1	1	2	2	2	2	1
1	1	1	1	1	1	3	2	1	1	2	4	2	4	1	4	1	2	2	4	2	2	2	2	2	2	2	1	1	2	4		3	1	2	2	2	2	1
2	1	1	1	1	1	1	2	1	1	2	3	2	3	1	3	2	1	2	1	2	2	2			2	2					1	2	2	2	1	2	2	1
2	1	1	1	1	1	1	2	1	1	1	4	2	4	2	4	2	2	2	1	2	2	2			2	1					1	2	2	2	2	2	2	1
1	1	1	1	2	1	1	2	2	1	2	4	3	4	2	4	2	1	2	1	2	2	2			2	2					1	3	1	1	2	2	2	1
2	1	1	1	1	1	1	2	1	1	1	1	2	1	1	2	1	2	2	4	2	2	2			2	2					1	2	2	2	2	2	2	1
2	1	1	1	1	1	1	2	2	1	2	4	2	4	1	4	1	1	2	2	2	2	2			2	2					1	4	1	1	1	2	1	2
1	1	1	1	1	2	2	2	2	1	2	4	4	4	1	4	1	2	2	2	2	2	2			2	2					1	3	2	2	2	2	2	1
2	1	1	1	1	1	1	2	2	1	2	3	2	3	1	4	1	2	2	4	2	2	2			2	2					1	2	1	2	2	2	2	1
2	1	1	1	1	1	1	2	2	1	2	4	2	4	1	4	2	2	2	4	2	2	1			2	2					1	2	2	2	2	2	2	1
2	1	1	2	1	2	2	2	1	2	1	1	2	1	1	4	1	1	2	2	2	1	2	1	1	2	2	1	1	1	4		2	1	2	2	2	2	1
1	1	1	1	1	2	2	2	1	1	1	4	2	4	1	4	1	2	2	2	2	2	2	2	2	2	2	1	1	1	4		3	1	2	1	2	3	1
1	1	1	1	1	1	1	2	2	1	1	4	2	4	1	4	1	2	2	2	2	2	2			2	2					1	2	2	2	2	2	2	1
2	1	1	1	1	2	2	2	1	1	1	3	2	3	1	4	1	2	2	4	2	1	2	2	2	2	2	1	1	1	4		4	2	2	2	2	2	1
1	1	1	1	1	2	2	2	1	1	2	4	2	4	1	2	1	2	2	4	2	2	2	2	2	2	2	1	1	2	4		3	2	1	1	2	2	1
1	1	1	1	1	1	1	2	2	1	1	1	2	1	1	4	1	1	2	4	2	2	2			2	1					1	1	1	2	1	2	2	1
2	1	1	1	1	1	1	2	2	1	2	4	2	4	1	4	1	2	2	1	2	2	2			2	2					1	3	1	2	2	2	2	1
1	1	1	1	1	1	1	2	2	1	2	3	2	3	1	4	1	2	2	4	2	2	1			2	2					1	4	1	2	2	2	3	1
1	1	1	1	1	1	1	2	2	2	2	4	2	4	1	4	1	2	2	4	2	2	2			2	2					1	2	2	1	2	2	2	1
1	1	1	1	1	1	1	2	2	1	2	4	2	4	1	4	1	2	1	4	2	2	2			2	2					1	4	1	1	1	2	2	1
2	1	1	1	1	1	1	2	2	1	2	1	2	1	1	4	1	2	1	4	2	2	2			2	2					1	3	1	1	2	2	2	1
1	1	1	1	1	1	1	2	2	1	2	4	2	4	1	4	1	2	2	1	2	2	2			2	1					1	3	1	2	2	2	2	1
1	1	1	1	1	1	1	2	2	1	1	3	2	3	1	4	1	2	2	1	2	2	2			2	2					1	2	2	1	2	2	3	1
2	1	1	1	1	1	1	2	2	1	1	4	2	4	1	4	1	1	2	4	2	2	2	2	2	2	1	2	2	1	2		1	1	2	2	2	2	1
2	1	1	1	2	1	1	2	2	1	1	2	2	2	1	4	1	1	2	4	2	2	2			2	2					1	4	1	1	2	2	1	2
2	1	1	1	1	1	1	2	1	1	1	4	2	4	1	4	1	2	2	4	2	2	2			2	1					1	3	2	1	2	2	2	2
2	2	1	2	1	1	1	2	2	4	2	4	4	4	1	3	1	1	2	2	2	2	2	2	2	2	2	1	2	1	4		2	2	1	1	2	1	2
2	1	1	1	1	1	1	2	2	1	2	3	4	3	1	4	1	2	2	2	2	2	2			2	2					1	3	1	2	2	2	1	2
1	1	1	1	1	1	1	2	2	1	2	4	2	4	1	4	1	1	2	4	2	2	2			2	2					1	2	1	1	2	2	2	1
1	1	1	1	1	1	1	2	1	1	2	4	2	4	2	4	2	2	2	1	2	2	2	2	2	2	1	1	1	2	4		2	2	2	2	2	2	1
2	1	1	1	2	1	1	2	2	1	2	1	2	1	1	4	1	1	2	2	2	2	2			2	2					1	4	1	2	1	2	1	2
2	1	1	1	1	1	1	2	2	1	2	4	2	4	1	4	1	2	1	4	2	2	2			2	1					1	2	1	1	2	2	2	1
2	1	1	1	1	1	1	2	2	1	2	3	2	3	1	4	1	2	2	4	2	2	2			2	2					1	3	2	2	2	2	2	1
1	1	1	1	1	2	2	2	2	4	2	4	2	4	1	4	1	2	2	4	2	2	2			2	2					1	4	1	2	2	2	1	2
2	1	1	1	1	1	1	2	2	1	1	4	2	4	1	4	1	2	2	2	2	2	2	1	2	2	2	2	2	2	4		3	2	1	1	2	2	2
2	1	1	1	1	1	1	2	2	1	2	1	2	1	1	4	1	2	1	2	2	2	2			2	1					1	2	1	2	2	2	1	2
2	1	1	2	1	1	1	2	2	4	1	4	2	4	1	4	1	2	2	2	2	2	2			2	2					1	2	1	1	2	2	1	2
1	1	1	1	1	1	1	2	2	1	2	4	2	3	1	4	1	1	2	1	2	2	2			2	2					1	4	2	2	2	2	1	2
2	1	1	1	1	1	1	2	2	1	1	4	2	4	1	4	1	2	2	4	2	2	2			2	1					1	3	1	1	2	2	2	1
1	1	1	1	1	1	1	2	2	1	2	2	2	2	1	4	1	2	2	4	2	2	2			2	2					1	2	1	2	2	2	3	2
1	1	1	1	1	1	1	2	2	1	1	4	2	4	1	4	1	2	2	4	2	2	2			2	2					1	3	2	1	1	2	1	2
1	1	1	1	1	1	1	2	2	1	2	4	2	4	1	4	1	2	2	4	2	2	2	2	2	2	2	1	2	2	4		2	1	1	1	2	1	1
2	1	1	1	1	1	1	2	2	1	2	1	2	1	1	4	1	2	1	4	2	2	2			2	2					1	3	1	2	2	2	2	2
1	1	1	1	1	1	1	2	2	1	2	4	2	4	1	4	1	1	2	4	2	2	2			2	2					1	4	1	2	2	2	3	1
2	1	1	1	2	2	2	2	1	1	2	4	2	4	2	4	1	2	2	4	2	2	2	2	2	2	2	1	1	1	4		2	2	2	1	2	2	1
2	1	1	1	2	2	2	2	1	1	2	2	2	2	1	3	2	2	2	1	2	2	2	2	2	2	2	1	1	1	3		2	2	2	2	2	2	1
2	1	1	1	2	2	2	2	1	1	2	3	2	3	1	3	1	2	2	4	2	2	2			1	2					1	3	1	1	2	2	2	1
1	1	1	1	2	2	2	2	1	1	2	4	2	4	1	2	1	1	2	4	2	2	2			2	1					1	2	2	2	2	2	2	1
1	1	1	1	2	1	1	2	1	1	2	2	2	2	1	3	1	1	2	4	2	2	2	2	2	2	2	1	1	2	4		3	1	1	2	2	2	1
1	1	1	1	2	2	2	2	1	1	2	4	2	4	2	4	2	2	2	1	2	2	2			2	1					1	2	2	2	2	2	2	1
1	1	1	1	2	2	2	2	2	1	2	1	4	1	2	4	2	1	2	1	2	2	2			2	2					1	1	1	2	2	2	3	1
1	1	1	1	2	2	2	2	1	1	1	4	2	4	1	2	2	2	2	1	2	2	2	2	2	1	2	1	1	2	4		3	2	2	1	2	2	1
1	1	1	1	2	2	2	2	2	1	1	4	2	4	1	4	1	1	2	4	2	2	2			2	2					1	4	1	2	2	2	2	1
1	1	1	1	1	2	2	2	1	1	1	2	2	3	1	3	1	2	2	1	2	2	2			2	2					1	3	1	2	2	2	3	1
1	1	1	1	2	1	1	2	1	1	1	2	2	2	1	3	1	2	2	2	2	2	2			2	2					1	2	2	2	2	2	2	1
1	1	1	1	2	1	1	2	1	1	1	4	2	4	1	3	1	2	2	4	2	2	2			2	2					1	2	2	2	1	2	2	1
1	1	1	1	2	2	2	2	1	1	2	4	2	4	2	4	2	2	2	1	2	2	2	2	2	2	2	2	1	2	4		1	2	1	2	2	2	1
1	1	1	1	2	1	1	2	2	1	2	4	3	4	1	2	2	2	2	5	2	2	1	2	2	2	2	2	1	2	4		3	1	2	2	2	3	1
1	1	1	1	2	2	2	2	1	1	1	3	2	3	1	3	2	2	2	1	2	2	2			2	2					1	2	1	2	2	2	2	1
1	1	1	1	2	2	2	2	1	1	2	4	2	4	1	3	2	1	1	5	2	2	2	2	2	2	2	1	1	2	4		2	1	2	1	2	2	1
2	1	1	2	2	1	1	1	1	1	2	2	2	2	1	2	1	1	2	2	2	2	2			2	2					1	2	2	1	2	2	2	1
1	1	1	1	1	2	2	2	1	1	1	2	2	2	1	3	1	2	2	4	2	2	2	2	2	2	2	1	1	2	1		3	1	1	1	2	2	1
1	1	1	1	1	1	1	2	1	1	1	4	2	4	1	1	1	2	2	4	2	2	2			2	2					1	2	1	1	2	2	2	1
2	1	1	1	1	1	1	2	1	1	1	2	2	2	1	3	1	2	2	4	2	2	1			2	2					1	2	1	2	1	2	2	1
1	1	1	1	1	1	1	2	2	1	1	4	2	4	1	4	1	2	2	4	2	2	2	2	2	2	2	1	1	2	4		4	2	1	2	2	2	1
1	1	1	1	1	1	1	2	1	1	1	1	2	1	1	3	1	2	2	4	2	2	2	2	2	2	2	1	1	2	4		2	1	2	2	2	3	1
2	1	1	1	1	1	1	2	1	1	1	4	2	4	1	3	1	1	1	4	2	2	2			2	2					1	3	1	1	2	2	2	1
1	1	1	1	2	1	1	2	1	1	2	4	4	4	1	2	2	2	2	1	2	2	2			2	1					1	1	2	1	2	2	2	1
1	1	1	1	1	2	2	2	1	1	1	4	2	3	1	3	1	1	2	2	2	2	2	2	2	2	2	1	1	2	4		2	2	1	1	2	2	1
2	1	1	1	1	2	2	2	1	4	1	4	4	4	1	3	1	2	2	2	2	2	2			2	2					1	2	1	2	2	2	2	1
2	1	1	1	1	1	1	2	1	1	1	4	2	4	1	2	2	1	2	1	2	2	2			1	1					1	4	1	1	2	2	2	1
1	1	1	1	1	1	1	1	2	1	1	1	2	1	1	3	1	2	2	4	2	2	2	2	2	2	2	2	1	2	4		3	2	2	2	2	2	1
1	1	1	1	1	2	2	2	1	1	1	4	2	4	1	3	1	2	2	2	2	2	2			1	2					2	1	1	2	2	2	3	1
2	1	1	1	1	1	1	2	2	1	1	4	2	4	1	3	2	2	2	4	2	2	2	2	2	2	2	1	1	1	3		2	1	1	1	2	2	1
2	1	1	2	1	1	1	2	1	1	1	3	2	3	1	4	1	2	2	4	2	2	2	1	1	1	2	2	1	1	4		4	2	2	2	2	1	1
1	1	1	1	1	1	1	2	1	1	1	4	4	4	1	2	1	1	2	1	2	2	2	2	2	2	2	2	1	2	4		2	1	2	2	2	2	1
2	1	1	1	2	1	1	2	1	1	1	4	2	4	2	4	2	2	2	1	2	2	2			2	2					1	3	2	1	2	2	2	1
1	1	1	1	1	1	1	2	1	4	1	1	2	1	1	3	2	2	2	4	2	2	2			2	2					1	1	1	2	1	2	2	1
1	1	1	1	1	1	1	2	1	1	1	4	2	4	1	3	1	1	2	4	2	2	2			2	2					1	2	1	1	2	2	2	1
2	1	1	1	2	2	2	1	1	1	1	2	2	2	1	2	1	2	2	2	2	2	2			2	1					1	2	2	2	2	2	2	1
1	1	1	1	2	1	1	2	2	1	1	4	2	4	2	4	1	2	2	4	2	2	2			2	2					1	3	1	1	2	2	2	1
1	1	1	1	2	1	1	1	1	1	1	2	2	4	1	3	1	2	1	4	2	2	2			2	2					1	2	1	2	2	2	3	1
1	1	1	1	1	2	2	2	1	1	1	4	2	4	1	1	1	2	2	4	2	2	2	2	2	2	2	2	2	2	4		3	2	1	2	2	2	1
1	1	1	1	1	1	1	2	1	1	1	4	2	4	2	2	1	2	2	4	2	2	2	2	2	1	1	2	1	2	4		2	1	1	1	2	2	1
2	1	1	1	2	1	1	2	1	4	2	1	4	1	1	3	2	2	2	1	2	2	2	2	2	2	2	1	1	1	2		4	1	2	2	2	2	1
1	1	1	1	2	1	1	2	2	1	2	2	3	2	1	4	1	2	1	4	2	2	2			2	2					1	3	1	2	2	2	2	1
1	1	1	1	2	1	1	2	1	1	2	4	4	4	2	4	2	1	2	1	2	2	2			2	2					1	4	2	2	2	2	2	1
1	1	1	1	2	3	3	1	1	1	2	2	4	2	2	4	1	1	2	4	2	2	2	2	2	2	2	1	2	1	4		2	2	2	2	2	2	1
1	1	1	1	2	1	1	2	1	1	2	4	2	4	1	4	2	2	2	1	2	2	2			2	2					1	2	1	1	2	2	3	1
1	1	1	1	2	1	1	1	1	1	2	4	2	4	1	4	2	1	2	1	2	2	2			2	2					1	1	2	2	1	2	2	1
2	1	1	2	2	1	1	2	2	1	2	2	2	2	1	4	2	2	2	3	2	2	2	2	2	2	2	2	2	1	4		3	1	1	2	2	2	1
2	1	1	1	2	1	1	2	2	1	2	1	2	1	1	4	2	1	1	4	2	2	2			2	2					1	2	2	2	2	2	2	1
2	1	1	1	2	1	1	2	2	1	2	4	2	4	1	4	2	2	2	1	2	2	2	2	2	2	2	2	2	1	3		3	1	2	2	2	2	1
2	1	1	1	2	1	1	2	1	1	1	2	2	2	2	4	2	1	2	1	2	2	2			2	2					1	2	2	2	2	2	2	1
1	1	1	1	2	1	1	2	2	2	1	4	2	4	2	4	2	2	2	5	2	2	2	2	2	2	2	1	1	2	4		4	1	2	1	2	2	1
1	1	1	1	1	1	1	2	2	1	1	4	1	4	1	4	1	2	2	2	2	2	2			2	2					1	1	1	2	2	2	2	1
1	1	1	1	1	1	1	2	1	1	1	2	3	2	1	4	1	1	2	2	2	2	2	2	2	2	2	1	1	2	3		3	2	2	2	2	3	1
1	1	1	1	1	1	1	2	2	1	2	3	4	3	1	4	1	2	2	4	2	2	2			2	2					1	2	2	2	2	2	2	1
1	1	1	1	1	1	1	2	1	1	1	4	4	4	1	4	1	2	2	4	2	2	2			2	2					1	3	2	1	2	2	2	1
1	1	1	1	1	1	1	2	2	1	1	4	4	4	1	4	1	2	2	4	2	2	2			2	2					1	2	1	2	2	2	2	1
1	1	1	1	1	1	1	2	1	1	1	2	4	3	1	4	2	2	2	1	2	2	2	2	2	2	2	1	1	2	4		3	1	2	1	2	3	1
1	1	1	1	1	1	1	2	1	2	2	4	2	4	1	4	1	2	2	4	2	2	2			2	1					1	2	1	2	2	2	2	1
1	1	1	1	1	1	1	2	1	1	2	2	2	2	1	4	1	2	2	4	2	2	2			2	2					1	1	2	1	2	2	2	1
1	1	1	1	1	1	1	2	1	1	2	4	3	4	2	4	2	2	2	1	2	2	2			2	2					1	2	1	1	1	2	2	1
1	1	1	1	1	1	1	2	2	1	2	1	4	1	1	4	2	2	2	1	2	2	2	2	2	2	2	1	1	1	3		3	1	1	2	2	3	1
1	1	1	1	2	1	1	2	1	1	2	4	4	4	2	4	2	2	2	5	2	2	2	2	2	2	2	2	2	2	4		2	1	2	1	2	2	1
1	1	1	1	1	1	1	2	1	1	2	4	2	4	1	4	1	1	2	2	2	2	2			2	2					1	4	2	1	2	2	2	1
1	1	1	1	1	1	1	2	2	1	2	2	4	2	2	4	1	2	2	4	2	2	2			2	2					1	2	1	2	2	2	3	1
1	1	1	1	2	1	1	2	2	1	2	4	4	4	1	4	1	2	1	4	2	2	2	2	2	2	2	2	2	2	4		3	1	1	2	2	2	1
1	1	1	1	1	1	1	2	1	2	2	2	4	2	1	4	1	2	1	2	2	2	2			1	2					1	2	2	1	2	2	2	1
1	1	1	1	1	1	1	2	1	1	2	4	2	4	1	3	1	1	2	2	2	2	2			2	2					1	1	2	1	1	2	2	1
1	1	1	1	1	3	3	2	2	1	2	1	2	1	2	4	1	1	2	2	2	1	2			2	2					1	2	1	2	2	2	3	1
1	1	1	1	1	3	3	2	2	1	2	4	2	4	1	4	1	2	2	4	2	2	2	2	2	2	2	1	1	2	2		2	1	1	2	2	2	1
1	1	1	1	1	1	1	2	1	1	2	4	4	4	1	4	1	1	2	4	2	2	2			2	2					1	3	2	2	2	2	2	1
2	1	1	1	1	1	1	2	1	1	2	2	4	2	1	4	2	2	2	1	2	2	2	2	2	1	2	1	1	1	4		2	1	2	1	2	2	1
2	1	1	2	1	1	1	2	1	4	2	4	4	4	1	4	2	1	2	1	2	2	2			2	2					1	4	1	1	2	2	2	1
1	1	1	1	1	1	1	2	1	4	2	2	4	2	1	4	1	2	2	4	2	2	2			2	2					1	1	2	2	2	2	1	1
1	1	1	1	1	1	1	2	2	4	2	4	4	4	1	4	2	1	2	4	2	2	2			2	2					1	2	1	2	2	2	3	1
1	1	1	1	1	1	1	2	2	1	2	4	4	3	2	3	2	2	2	1	2	2	2			2	2					1	3	2	1	2	2	2	1
1	1	1	1	1	3	3	2	2	1	2	2	2	4	1	4	1	2	2	4	2	2	2	2	2	2	2	1	1	2	4		2	1	2	1	2	2	1
1	1	1	1	2	1	1	2	2	1	2	4	4	4	2	4	2	2	2	1	2	2	2	2	2	2	2	2	2	2	4		2	1	1	2	2	2	1
2	1	1	1	1	1	1	2	1	2	2	4	2	4	1	4	2	2	2	1	1	1	2	2	2	2	2	2	1	1	4		2	2	2	2	2	2	1
2	1	1	1	1	1	1	2	1	1	2	2	2	2	1	4	1	1	2	4	1	1	2			2	2					1	4	1	1	2	2	2	1
1	1	1	1	1	1	1	2	1	1	2	4	2	4	1	4	1	2	2	4	2	2	2			2	2					1	3	1	2	2	2	3	1
1	1	1	1	1	1	1	2	1	1	2	2	2	2	1	4	1	2	2	4	2	2	2	2	2	2	2	2	1	2	4		2	2	1	1	2	2	1
2	1	1	1	1	1	1	2	2	1	2	4	3	4	1	4	1	2	2	2	2	2	2			2	2					2	4	1	1	2	2	2	1
2	1	1	2	1	1	1	2	2	1	2	1	2	1	1	4	2	2	2	2	1	1	2			2	2					1	2	1	2	2	2	2	1
1	1	1	1	1	1	1	2	2	1	2	4	2	4	1	4	2	2	2	1	2	2	2			2	2					1	3	1	2	2	2	2	1
1	1	1	1	1	1	1	2	1	1	2	2	4	2	1	4	2	2	2	5	2	2	2	2	2	2	2	1	2	2	4		2	2	2	1	2	2	1
2	1	1	1	1	1	1	2	1	2	2	4	2	4	1	4	1	2	1	4	2	2	2			2	2					1	4	2	2	2	2	2	1
1	1	1	1	1	1	1	2	2	1	2	2	2	2	1	4	1	2	1	4	1	2	2			2	2					1	3	1	1	2	2	2	1
2	1	1	1	1	1	1	2	1	1	2	4	4	4	1	4	1	1	2	1	2	2	2	1	1	2	2	2	2	1	1		2	2	2	1	2	2	1
1	1	1	1	1	1	1	1	2	1	2	4	2	4	1	4	1	2	2	2	2	2	2	2	2	2	2	1	1	2	4		2	1	1	2	2	3	1
2	2	1	1	1	3	1	2	1	1	2	3	4	3	1	4	1	2	2	2	2	2	2	2	2	2	1	1	1	1	1		4	2	2	2	2	2	1
2	1	1	1	1	1	1	2	1	1	2	4	1	4	1	4	1	1	2	2	1	1	2			1	2					1	1	1	2	1	2	2	1
1	1	1	1	2	1	3	2	1	1	2	2	2	2	1	4	1	1	2	4	2	2	2			2	2					1	3	2	2	2	2	2	1
1	1	1	1	1	1	1	2	2	1	2	4	2	4	1	4	2	2	2	1	2	2	2	2	2	2	2	2	1	2	4		2	1	2	1	2	2	1
1	1	1	1	1	1	1	2	2	1	2	4	2	4	1	4	1	1	2	4	2	2	2			2	2					1	2	1	2	2	2	2	1
2	1	1	2	1	1	1	1	1	2	2	2	2	3	1	2	2	2	2	1	1	1	2	2	2	2	2	2	2	1	4		3	2	2	2	2	1	2
1	1	1	1	1	1	1	2	1	1	2	4	4	4	1	4	1	1	2	4	2	2	2			2	2					1	4	2	2	2	2	2	1
1	1	1	1	1	1	1	2	2	1	2	4	4	4	1	4	2	2	2	1	2	1	2	2	2	2	2	1	1	1	4		2	2	1	1	2	3	1
1	1	1	1	1	1	1	2	1	4	2	4	4	4	1	4	1	2	2	4	2	2	2	2	2	2	2	1	1	2	4		1	1	2	2	2	2	1
1	1	1	1	2	1	1	2	2	1	2	3	2	3	2	4	2	2	2	1	2	2	2			2	1					1	2	1	2	1	2	1	2
2	1	1	1	1	1	1	2	1	1	2	1	2	1	2	4	2	2	2	1	2	2	2			2	2					1	4	1	2	2	2	1	2
1	1	1	1	2	1	1	2	2	1	2	4	2	4	2	4	2	2	1	4	2	2	2	2	2	2	2	2	1	2	4		3	2	1	2	2	1	2
1	1	1	1	2	1	1	2	2	1	2	4	4	4	2	4	2	2	2	1	2	2	2			2	2					1	2	1	1	2	2	3	1
1	1	1	1	2	1	1	2	2	1	2	2	3	2	2	4	2	1	2	1	2	2	2	2	2	1	2	2	2	2	4		4	1	1	2	2	2	1
1	1	1	1	2	1	1	2	2	1	2	4	2	4	2	4	2	1	2	4	2	2	2			2	2					1	3	1	2	1	2	1	2
1	1	1	1	2	1	1	2	2	1	2	2	4	2	2	4	2	2	2	5	2	2	2			2	2					1	2	2	1	2	2	2	1
2	1	1	1	2	1	1	2	2	1	2	3	4	3	1	4	2	2	2	4	2	2	2			2	1					1	2	1	2	2	2	2	1
1	1	1	1	2	1	1	2	2	4	2	4	4	4	2	4	2	2	2	5	2	2	2	2	2	2	2	1	1	2	4		4	1	1	2	2	1	2
1	1	1	1	2	2	2	2	2	4	2	2	2	2	1	4	2	2	1	1	2	2	2			2	2					1	1	2	1	1	2	3	2
1	1	1	1	2	1	1	2	2	1	2	4	2	4	2	4	2	2	2	1	2	2	2	2	2	2	2	1	1	1	4		2	2	1	1	2	1	2
2	1	1	1	1	1	1	2	2	1	2	4	2	4	1	3	1	1	2	4	2	2	2	2	2	2	2	2	1	1	4		3	1	2	2	2	1	2
1	1	1	1	2	1	1	1	2	1	2	2	2	2	2	4	2	2	2	1	2	2	2			2	2					1	2	1	1	2	2	1	2
2	1	1	1	2	1	1	2	1	1	2	4	4	4	2	4	2	1	2	1	2	2	2	2	2	1	2	2	2	2	4		2	2	2	2	2	1	2
2	1	1	1	2	1	1	2	2	1	2	2	2	2	2	4	2	2	2	1	2	2	2			2	2					1	3	1	2	1	2	1	1
1	1	1	1	2	1	1	2	1	1	2	4	2	4	2	4	2	1	2	5	2	2	2			2	2					1	2	1	1	2	2	1	2
2	1	1	1	2	1	1	2	2	1	2	2	4	2	2	4	2	2	2	2	2	2	2			2	2					1	4	2	2	2	2	1	2
1	1	1	1	2	1	1	2	2	4	2	2	2	2	1	4	2	2	2	1	2	2	2	2	2	2	2	1	1	2	4		2	1	2	2	2	3	2
2	1	1	1	1	1	1	2	2	1	2	4	2	4	2	4	1	2	2	2	2	2	2	1	2	2	2	2	2	1	4		2	2	1	1	2	1	1
2	1	1	2	2	1	1	2	1	1	1	3	4	3	2	4	1	2	2	4	2	2	2	2	2	2	2	1	1	1	4		2	1	2	1	2	1	2
2	1	1	1	2	1	1	2	1	4	1	4	2	4	2	3	2	2	2	1	2	2	2			2	2					1	3	1	1	2	2	1	2
2	1	1	1	1	1	1	2	2	1	1	4	2	4	1	3	2	2	2	1	2	2	2			2	1					1	2	2	2	2	2	1	1
1	1	1	1	2	1	1	2	2	4	1	2	2	4	1	4	1	1	2	4	2	2	2			2	2					1	3	1	1	1	2	1	2
2	1	1	1	2	1	1	2	2	4	1	4	2	4	2	4	2	1	2	5	2	2	2			2	1					1	2	1	2	2	2	1	1
1	1	1	1	2	2	2	2	2	1	2	2	2	2	1	2	2	3	2	1	2	2	2			2	1					1	2	2	1	1	2	1	2
2	1	1	1	1	1	1	2	2	1	1	4	2	4	1	4	2	3	1	1	2	2	2			2	2					1	4	1	1	2	2	1	2
1	1	1	1	2	1	1	2	2	1	2	4	2	4	1	4	2	3	2	1	2	2	2	2	2	2	2	1	1	2	4		2	1	2	2	2	3	1
1	1	1	1	2	1	1	2	2	1	1	1	2	1	1	4	1	2	2	4	2	2	2	2	2	2	2	1	1	2	4		3	1	2	1	2	1	2
2	1	1	1	2	1	1	2	2	4	2	2	2	2	1	3	2	2	2	1	2	2	2			2	2					1	2	2	2	1	2	1	2
1	1	1	1	2	1	1	2	1	1	2	4	2	4	1	4	1	2	2	4	2	2	2			2	2					1	1	2	2	2	2	2	1
1	1	1	1	2	1	1	2	2	1	2	4	4	4	2	4	2	2	2	5	2	2	2			2	2					1	2	1	1	2	2	1	1
1	1	1	1	1	1	1	2	2	1	2	4	2	3	1	4	2	2	2	2	2	2	2			2	2					1	2	2	2	2	2	3	2
2	1	1	1	1	1	1	1	1	1	2	4	2	4	2	4	2	2	2	1	2	2	2			2	2					1	4	1	1	2	2	2	1
2	1	1	2	1	1	1	2	2	1	2	4	2	4	1	4	2	2	2	1	2	2	2	2	2	2	2	1	1	1	4		3	2	2	2	2	1	2
1	1	1	1	2	1	1	2	2	1	1	2	2	2	2	4	2	1	2	1	2	2	2			2	2					1	2	1	2	1	2	1	2
2	1	1	1	2	1	1	2	2	4	2	2	4	2	2	4	2	1	2	1	2	2	2	2	2	2	2	1	1	1	4		2	2	2	2	2	1	2
2	1	1	1	2	2	2	2	1	4	2	2	4	3	1	4	2	2	1	1	2	2	2	1	1	2	2	1	1	1	4		3	1	2	2	2	1	2
1	1	1	1	2	1	1	2	2	4	2	2	2	2	2	4	2	1	2	4	2	2	2			2	2					1	4	1	2	2	2	1	2
2	1	1	1	2	1	1	2	2	4	2	2	2	2	2	4	2	2	2	5	2	2	2			2	2					1	2	2	2	2	2	1	2
1	1	1	1	2	1	1	2	2	1	2	4	2	4	1	1	1	1	1	4	2	2	2			2	2					1	1	2	2	1	2	1	2
1	1	1	1	1	1	1	2	1	1	1	3	2	3	1	2	1	2	2	4	2	2	2	2	2	2	2	1	1	2	4		2	2	1	2	2	1	2
2	1	1	1	1	1	1	2	1	1	2	4	2	4	1	4	2	1	2	2	2	2	2	2	2	2	1	1	1	1	4		3	1	2	2	2	2	1
1	1	1	1	1	1	1	1	1	1	1	4	2	4	1	4	1	2	2	2	2	2	2			2	1					1	2	1	2	2	2	3	1
1	1	1	1	2	1	1	2	2	4	2	4	2	4	1	4	1	2	2	2	2	2	2	2	2	2	2	1	1	1	4		4	1	2	2	2	2	1
1	1	1	1	2	1	1	2	1	1	2	2	2	2	1	4	1	2	2	4	2	2	2			2	2					1	2	2	1	2	2	1	2
1	1	1	1	2	1	1	2	1	1	2	4	2	4	1	4	1	2	2	4	2	2	2			2	2					1	1	1	1	1	2	1	2
1	1	1	1	2	1	1	2	2	1	2	4	2	4	1	4	1	1	2	4	2	2	2			2	2					1	2	1	1	2	2	1	2
1	1	1	1	2	1	1	2	2	4	2	4	2	3	1	3	1	2	2	1	2	2	2	2	2	2	2	2	1	2	4		3	1	2	2	2	3	2
1	1	1	1	2	1	1	2	2	1	2	1	2	1	1	2	2	2	2	4	2	2	2	2	2	2	2	1	2	1	4		4	2	1	2	2	1	2
2	1	1	1	1	1	1	2	2	1	1	4	2	4	1	4	1	2	2	1	2	2	2			2	1					1	2	1	2	2	2	2	1
1	1	1	1	1	1	1	2	2	1	2	4	2	4	1	3	1	2	2	4	2	2	2			2	2					1	4	1	1	2	2	2	1
1	1	1	1	1	1	1	2	2	1	1	4	2	4	1	4	1	2	1	4	2	2	2			2	2					1	2	2	1	1	2	2	1
1	1	1	1	1	1	1	2	2	1	1	3	2	3	1	3	1	2	1	2	2	2	2			2	2					1	3	2	1	2	2	3	1
1	1	1	1	1	1	1	2	2	4	1	4	4	4	1	4	1	2	2	2	2	2	2			1	2					1	1	1	2	2	2	1	2
1	1	1	1	1	1	1	2	2	1	1	2	3	2	1	4	2	2	2	1	2	2	2	2	2	2	2	1	1	2	2		2	1	1	1	2	2	2
1	1	1	1	2	1	1	2	1	4	1	2	4	2	1	4	2	2	2	1	2	2	2	2	2	2	2	1	1	2	4		2	2	2	1	2	2	1
1	1	1	1	1	1	1	2	1	4	1	2	4	4	1	4	2	2	2	1	2	2	2			2	2					1	3	1	2	1	2	3	2
1	1	1	1	2	1	1	1	1	4	1	4	4	4	1	4	2	2	2	5	2	2	2			2	1					1	2	1	1	2	2	2	1
1	1	1	1	1	1	1	1	2	4	2	2	4	2	1	2	2	1	2	2	2	2	2			2	2					1	1	2	2	2	2	2	1
1	1	1	1	1	2	2	2	2	4	2	4	4	4	2	4	2	1	2	5	2	2	2	2	2	2	1	1	2	2	4		2	1	2	2	2	1	2
1	1	1	1	1	2	2	2	2	1	2	1	2	1	2	4	2	2	2	1	2	2	2			2	2					1	4	2	1	2	2	3	2
2	1	1	1	2	1	1	2	2	1	1	4	4	4	2	4	2	1	2	4	2	2	2	2	2	2	2	2	2	1	4		3	1	2	1	2	1	2
1	1	1	1	2	1	1	2	2	4	1	2	4	2	1	4	2	2	2	1	2	2	2			1	2					1	2	1	1	2	2	1	2
1	1	1	1	2	1	1	2	2	4	2	2	4	2	2	4	2	1	2	1	2	2	2			2	2					1	2	2	2	2	2	1	2
1	1	1	1	1	1	1	2	2	4	2	2	1	2	2	4	2	2	2	1	2	2	2	2	2	2	2	2	2	2	4		2	1	1	2	2	2	1
2	1	1	1	2	1	1	2	1	4	2	2	4	3	2	4	2	1	1	1	2	2	2			2	2					1	4	1	2	2	2	1	2
1	1	1	1	2	1	1	2	2	1	1	4	4	4	2	3	2	2	1	1	2	2	2			2	2					1	3	2	1	1	2	1	2
1	1	1	1	1	1	1	2	2	4	2	2	2	2	2	4	1	2	2	4	2	2	2	2	2	2	2	2	1	2	4		4	1	1	2	2	1	2
1	1	1	1	2	1	1	2	2	4	2	4	3	4	2	4	2	2	2	2	2	2	2	2	2	1	2	2	1	2	4		3	1	2	2	2	3	2
1	1	1	1	2	1	1	2	2	1	2	2	4	2	2	4	2	2	2	1	2	2	2			2	2					1	2	1	2	2	2	1	2
1	1	1	1	2	1	1	2	2	4	2	2	4	2	2	4	2	2	2	4	2	2	2			2	2					1	2	2	2	2	2	1	2
1	1	1	1	2	1	1	2	2	4	1	2	4	2	2	4	2	2	2	1	2	2	2	2	2	2	2	2	2	2	4		4	2	2	1	2	1	2
2	1	1	1	2	1	1	2	1	1	2	3	4	3	2	4	2	2	2	1	2	2	2			2	2					1	4	1	1	2	2	1	2
1	1	1	1	2	3	3	2	2	4	2	4	4	4	2	4	2	2	2	5	2	2	2			2	2					1	3	2	2	2	2	3	2
1	1	1	1	2	3	3	2	2	4	2	2	4	2	2	4	1	2	2	4	2	2	2	2	2	2	2	1	1	2	4		2	1	1	2	2	1	2
2	1	1	2	2	3	3	2	2	1	2	4	3	4	2	4	2	2	2	1	2	2	2	2	2	2	2	1	1	1	4		2	2	2	2	2	1	2
2	1	1	1	2	3	1	2	2	4	2	4	4	4	2	4	2	1	2	4	2	2	2			2	2					1	4	1	2	1	2	1	2
1	1	1	1	2	2	2	2	2	4	2	1	4	1	2	4	2	2	2	1	2	2	2	2	2	2	2	2	1	2	4		2	2	2	2	2	1	2
2	1	1	1	2	2	2	2	2	4	2	4	4	4	2	4	2	2	2	4	2	2	2			2	2					1	2	1	2	2	2	1	2
1	1	1	1	2	2	2	2	2	1	2	4	4	4	2	4	2	2	2	1	2	2	2	2	2	1	2	2	1	2	4		3	1	2	2	2	3	2
1	1	1	1	2	1	1	2	2	4	2	3	3	3	2	3	2	2	1	1	2	2	2			2	2					1	3	2	2	2	2	1	2
2	1	1	1	2	1	1	2	2	4	2	4	2	4	2	4	2	2	2	4	2	2	2	2	2	2	2	2	1	1	4		4	2	2	1	2	2	1
1	1	1	1	2	1	1	2	2	1	2	2	2	4	2	4	2	1	2	5	2	2	2	2	2	2	2	2	2	2	4		2	2	1	2	2	2	1
1	1	1	1	2	1	1	2	2	4	2	4	4	4	2	4	1	1	2	4	2	2	2			2	2					1	2	1	2	2	2	2	1
1	1	1	1	2	1	1	2	2	4	2	1	4	1	2	4	2	2	2	1	2	2	2			2	2					1	2	1	2	2	2	1	2
2	1	1	1	2	1	1	2	2	4	2	4	4	4	2	4	2	1	2	1	2	2	2	1	2	2	2	2	1	1	4		2	1	2	2	2	1	2
1	1	1	1	2	1	1	2	2	4	2	2	4	2	2	4	2	2	2	4	2	2	2			2	2					1	3	2	1	1	2	3	2
2	1	1	1	2	1	1	2	2	4	2	4	4	4	2	4	2	1	1	3	2	2	2			1	2					1	4	1	1	2	2	1	2
1	1	1	1	2	1	3	2	2	4	2	2	3	2	2	4	2	2	2	5	2	2	2	2	2	1	2	2	1	2	4		3	1	1	2	2	1	2
1	1	1	1	2	1	1	2	2	1	2	4	1	4	2	4	1	2	2	2	2	2	2	2	2	2	2	2	1	2	4		3	1	2	2	2	2	1
1	1	1	1	2	1	1	2	2	4	2	4	4	3	2	4	2	2	2	1	2	2	2			2	2					1	2	2	1	2	2	1	2
1	1	1	1	2	1	1	2	2	4	2	4	4	4	2	4	2	2	2	1	2	2	2			2	2					1	4	1	2	1	2	1	2
1	1	1	1	2	1	1	2	2	4	2	3	4	3	2	4	2	2	2	1	2	2	2			2	2					1	2	1	1	2	2	3	2
1	1	1	1	2	1	1	2	2	1	2	4	4	4	2	4	2	2	2	4	2	2	2	2	2	2	2	2	1	2	4		3	2	1	2	2	1	2
1	1	1	1	2	1	1	2	2	4	2	4	4	4	2	4	2	1	2	1	2	2	2	2	2	2	2	2	2	2	3		3	2	1	2	2	1	2
2	1	1	2	2	1	1	2	2	4	2	2	4	2	2	4	2	1	2	4	2	2	2			2	2					1	2	1	2	1	2	1	2
1	1	1	1	2	1	1	2	2	4	2	4	3	4	2	4	2	2	2	1	2	2	2			2	2					1	2	1	1	2	2	1	2
2	1	1	1	2	1	1	2	2	4	2	1	4	1	2	4	2	2	2	1	2	2	2	2	2	2	2	2	1	1	4		4	2	2	2	2	1	2
1	1	1	1	2	1	1	2	2	4	2	2	4	2	2	4	2	2	2	2	2	2	2	2	2	2	2	2	1	2	4		2	1	2	2	2	3	2
2	1	1	1	2	1	1	2	2	4	2	4	4	4	2	4	2	2	2	4	2	2	2			2	1					1	3	1	1	1	2	1	2
1	1	1	1	2	1	1	2	2	4	2	4	4	4	2	4	1	2	2	2	2	2	2	2	2	2	2	2	1	2	4		4	2	2	2	2	2	1
1	1	1	1	2	1	1	2	2	4	2	2	4	2	2	4	2	1	2	1	2	2	2			2	2					1	2	1	2	2	2	3	2
2	1	1	1	2	1	1	2	2	4	2	4	4	4	2	4	2	2	2	1	2	2	2			2	2					2	4	2	1	2	2	1	2
2	1	1	1	2	1	1	2	2	1	2	4	3	4	2	4	1	1	1	2	2	2	2			2	2					2	2	1	2	2	2	1	2
1	1	1	1	2	1	1	2	2	4	2	4	4	3	2	4	2	2	2	1	2	2	2	2	2	2	2	2	1	2	4		3	1	1	1	2	1	2
1	1	1	1	2	1	1	2	2	4	2	4	1	4	2	3	2	1	2	4	2	2	2			2	2					1	2	2	2	2	2	1	2
2	1	1	1	2	1	1	2	2	4	2	4	4	4	2	4	2	2	2	1	2	2	2			2	2					1	4	1	1	2	2	1	2
1	1	1	1	2	1	1	2	2	4	2	2	4	2	2	4	2	2	2	5	2	2	2	2	2	2	2	2	2	2	4		2	1	2	2	2	3	2
2	1	1	1	2	1	1	2	2	4	2	4	4	4	2	4	2	2	2	2	2	2	2	2	2	2	2	2	1	1	4		3	2	1	2	2	1	2
2	1	1	2	2	1	1	2	2	1	2	1	3	1	2	4	2	2	2	2	2	2	2			2	2					1	2	1	1	1	2	2	1
